# Supplementary material for: Transformation of artistic style and innovative design of oriental folk patterns based on AIGC Technology—A case study of Zhuxian town new year paintings from China
Source: PLoS One. 2026 May 27;21(5):e0346020. doi: 10.1371/journal.pone.0346020 (PMC13215520; doi:10.1371/journal.pone.0346020)
Supplement: S15 Appendix — (XLSX) [file pone.0346020.s015.xlsx]

## Sheet: Sheet1
Expert	Text table	Type	CFG	Redraw amplitude	Score
Expert 1	Table 13	Hybrid style loptimum	6.5	0.7	7
Expert 2	Table 13	Hybrid style loptimum	6.5	1	7
Expert 4	Table 13	Hybrid style loptimum	8	0.7	7
Expert 1	Table 12	Hybrid style loptimum	6.5	0.7	7
Expert 2	Table 12	Hybrid style loptimum	6.5	1	7
Expert 3	Table 12	Hybrid style loptimum	8	1	7
Expert 4	Table 12	Hybrid style loptimum	8	0.7	7
Expert 5	Table 12	Hybrid style loptimum	8	1	7
Expert 1	Table 13	Mix content optimum	6.5	0.5	7
Expert 2	Table 13	Mix content optimum	6.5	0.5	7
Expert 3	Table 13	Mix content optimum	6.5	0.5	7
Expert 4	Table 13	Mix content optimum	8	0.5	7
Expert 5	Table 13	Mix content optimum	8	0.5	7
Expert 2	Table 12	Mix content optimum	6.5	0.5	7
Expert 3	Table 12	Mix content optimum	6.5	0.5	7
Expert 1	Table 13	Most preference for text	10	0	7
Expert 2	Table 13	Most preference for text	10	0	7
Expert 3	Table 13	Most preference for text	8	0	7
Expert 1	Table 12	Most preference for text	10	0	7
Expert 3	Table 12	Most preference for text	8	0	7
Expert 4	Table 12	Most preference for text	8	0.3	7
Expert 5	Table 12	Most preference for text	10	0	7
Expert 1	Table 13	Most preferred Puppet style	2	1	7
Expert 3	Table 13	Most preferred Puppet style	2	1	7
Expert 5	Table 13	Most preferred Puppet style	2	0.7	7
Expert 1	Table 12	Most preferred Puppet style	2	1	7
Expert 2	Table 12	Most preferred Puppet style	2	1	7
Expert 3	Table 12	Most preferred Puppet style	2	1	7
Expert 5	Table 12	Most preferred Puppet style	2	0.7	7
Expert 2	Table 13	The most preferred is the cushion map	5	1	7
Expert 4	Table 13	The most preferred is the cushion map	2	1	7
Expert 5	Table 13	The most preferred is the cushion map	2	1	7
Expert 1	Table 12	The most preferred is the cushion map	2	1	7
Expert 2	Table 12	The most preferred is the cushion map	5	1	7
Expert 4	Table 12	The most preferred is the cushion map	2	1	7
Expert 5	Table 12	The most preferred is the cushion map	2	1	7
Expert 1	Table 13	Hybrid style loptimum	8	0.3	6
Expert 1	Table 13	Hybrid style loptimum	6.5	0.3	6
Expert 2	Table 13	Hybrid style loptimum	6.5	0.7	6
Expert 2	Table 13	Hybrid style loptimum	10	0.7	6
Expert 2	Table 13	Hybrid style loptimum	2	1	6
Expert 2	Table 13	Hybrid style loptimum	5	1	6
Expert 3	Table 13	Hybrid style loptimum	8	1	6
Expert 4	Table 13	Hybrid style loptimum	10	0.5	6
Expert 4	Table 13	Hybrid style loptimum	10	0.7	6
Expert 4	Table 13	Hybrid style loptimum	6.5	1	6
Expert 5	Table 13	Hybrid style loptimum	8	1	6
Expert 1	Table 12	Hybrid style loptimum	2	0.7	6
Expert 1	Table 12	Hybrid style loptimum	8	0.7	6
Expert 1	Table 12	Hybrid style loptimum	2	1	6
Expert 2	Table 12	Hybrid style loptimum	6.5	0.7	6
Expert 2	Table 12	Hybrid style loptimum	8	0.7	6
Expert 2	Table 12	Hybrid style loptimum	10	0.7	6
Expert 2	Table 12	Hybrid style loptimum	5	1	6
Expert 2	Table 12	Hybrid style loptimum	8	1	6
Expert 3	Table 12	Hybrid style loptimum	2	0.7	6
Expert 3	Table 12	Hybrid style loptimum	5	1	6
Expert 3	Table 12	Hybrid style loptimum	6.5	1	6
Expert 3	Table 12	Hybrid style loptimum	10	1	6
Expert 4	Table 12	Hybrid style loptimum	10	0.5	6
Expert 4	Table 12	Hybrid style loptimum	5	0.7	6
Expert 4	Table 12	Hybrid style loptimum	6.5	0.7	6
Expert 4	Table 12	Hybrid style loptimum	10	0.7	6
Expert 4	Table 12	Hybrid style loptimum	2	1	6
Expert 5	Table 12	Hybrid style loptimum	8	0.7	6
Expert 5	Table 12	Hybrid style loptimum	2	1	6
Expert 5	Table 12	Hybrid style loptimum	5	1	6
Expert 5	Table 12	Hybrid style loptimum	10	1	6
Expert 1	Table 13	Mix content optimum	5	0.5	6
Expert 1	Table 13	Mix content optimum	8	0.5	6
Expert 1	Table 13	Mix content optimum	10	0.5	6
Expert 2	Table 13	Mix content optimum	5	0.5	6
Expert 2	Table 13	Mix content optimum	8	0.5	6
Expert 2	Table 13	Mix content optimum	10	0.5	6
Expert 3	Table 13	Mix content optimum	5	0.5	6
Expert 3	Table 13	Mix content optimum	8	0.5	6
Expert 3	Table 13	Mix content optimum	10	0.5	6
Expert 3	Table 13	Mix content optimum	6.5	0.7	6
Expert 4	Table 13	Mix content optimum	5	0.5	6
Expert 4	Table 13	Mix content optimum	10	0.5	6
Expert 4	Table 13	Mix content optimum	6.5	0.7	6
Expert 5	Table 13	Mix content optimum	10	0.5	6
Expert 5	Table 13	Mix content optimum	5	0.7	6
Expert 1	Table 12	Mix content optimum	6.5	0.5	6
Expert 2	Table 12	Mix content optimum	10	0.3	6
Expert 2	Table 12	Mix content optimum	5	0.5	6
Expert 2	Table 12	Mix content optimum	8	0.5	6
Expert 2	Table 12	Mix content optimum	10	0.5	6
Expert 2	Table 12	Mix content optimum	5	0.7	6
Expert 3	Table 12	Mix content optimum	5	0.5	6
Expert 3	Table 12	Mix content optimum	8	0.5	6
Expert 3	Table 12	Mix content optimum	10	0.5	6
Expert 4	Table 12	Mix content optimum	8	0.5	6
Expert 5	Table 12	Mix content optimum	8	0.5	6
Expert 1	Table 13	Most preference for text	8	0	6
Expert 1	Table 13	Most preference for text	10	0.3	6
Expert 1	Table 13	Most preference for text	10	0.5	6
Expert 2	Table 13	Most preference for text	8	0	6
Expert 3	Table 13	Most preference for text	6.5	0	6
Expert 3	Table 13	Most preference for text	10	0	6
Expert 3	Table 13	Most preference for text	8	0.3	6
Expert 3	Table 13	Most preference for text	10	0.3	6
Expert 4	Table 13	Most preference for text	8	0.3	6
Expert 5	Table 13	Most preference for text	10	0	6
Expert 1	Table 12	Most preference for text	6.5	0	6
Expert 1	Table 12	Most preference for text	8	0	6
Expert 1	Table 12	Most preference for text	10	0.3	6
Expert 2	Table 12	Most preference for text	10	0	6
Expert 3	Table 12	Most preference for text	2	0	6
Expert 3	Table 12	Most preference for text	5	0	6
Expert 3	Table 12	Most preference for text	10	0	6
Expert 3	Table 12	Most preference for text	10	0.3	6
Expert 4	Table 12	Most preference for text	8	0	6
Expert 4	Table 12	Most preference for text	2	0.3	6
Expert 5	Table 12	Most preference for text	5	0	6
Expert 5	Table 12	Most preference for text	6.5	0	6
Expert 5	Table 12	Most preference for text	8	0	6
Expert 5	Table 12	Most preference for text	10	0.3	6
Expert 1	Table 13	Most preferred Puppet style	5	1	6
Expert 1	Table 13	Most preferred Puppet style	8	1	6
Expert 2	Table 13	Most preferred Puppet style	2	1	6
Expert 3	Table 13	Most preferred Puppet style	2	0.7	6
Expert 3	Table 13	Most preferred Puppet style	8	0.7	6
Expert 3	Table 13	Most preferred Puppet style	5	1	6
Expert 3	Table 13	Most preferred Puppet style	6.5	1	6
Expert 3	Table 13	Most preferred Puppet style	8	1	6
Expert 4	Table 13	Most preferred Puppet style	5	1	6
Expert 5	Table 13	Most preferred Puppet style	5	0.7	6
Expert 5	Table 13	Most preferred Puppet style	6.5	0.7	6
Expert 5	Table 13	Most preferred Puppet style	2	1	6
Expert 1	Table 12	Most preferred Puppet style	2	0.7	6
Expert 1	Table 12	Most preferred Puppet style	5	0.7	6
Expert 1	Table 12	Most preferred Puppet style	5	1	6
Expert 1	Table 12	Most preferred Puppet style	6.5	1	6
Expert 2	Table 12	Most preferred Puppet style	5	1	6
Expert 2	Table 12	Most preferred Puppet style	6.5	1	6
Expert 2	Table 12	Most preferred Puppet style	8	1	6
Expert 3	Table 12	Most preferred Puppet style	2	0.7	6
Expert 3	Table 12	Most preferred Puppet style	5	1	6
Expert 4	Table 12	Most preferred Puppet style	5	1	6
Expert 5	Table 12	Most preferred Puppet style	2	0.5	6
Expert 5	Table 12	Most preferred Puppet style	5	0.7	6
Expert 5	Table 12	Most preferred Puppet style	8	0.7	6
Expert 1	Table 13	The most preferred is the cushion map	2	1	6
Expert 2	Table 13	The most preferred is the cushion map	2	1	6
Expert 3	Table 13	The most preferred is the cushion map	2	0.7	6
Expert 4	Table 13	The most preferred is the cushion map	2	0.7	6
Expert 4	Table 13	The most preferred is the cushion map	5	0.7	6
Expert 4	Table 13	The most preferred is the cushion map	6.5	0.7	6
Expert 4	Table 13	The most preferred is the cushion map	8	1	6
Expert 5	Table 13	The most preferred is the cushion map	2	0.7	6
Expert 5	Table 13	The most preferred is the cushion map	5	1	6
Expert 5	Table 13	The most preferred is the cushion map	8	1	6
Expert 5	Table 13	The most preferred is the cushion map	10	1	6
Expert 1	Table 12	The most preferred is the cushion map	5	0.7	6
Expert 1	Table 12	The most preferred is the cushion map	10	0.7	6
Expert 1	Table 12	The most preferred is the cushion map	5	1	6
Expert 1	Table 12	The most preferred is the cushion map	6.5	1	6
Expert 2	Table 12	The most preferred is the cushion map	2	0.7	6
Expert 2	Table 12	The most preferred is the cushion map	5	0.7	6
Expert 2	Table 12	The most preferred is the cushion map	2	1	6
Expert 3	Table 12	The most preferred is the cushion map	2	0.7	6
Expert 4	Table 12	The most preferred is the cushion map	2	0.7	6
Expert 4	Table 12	The most preferred is the cushion map	5	0.7	6
Expert 4	Table 12	The most preferred is the cushion map	10	0.7	6
Expert 4	Table 12	The most preferred is the cushion map	5	1	6
Expert 4	Table 12	The most preferred is the cushion map	6.5	1	6
Expert 5	Table 12	The most preferred is the cushion map	2	0.7	6
Expert 5	Table 12	The most preferred is the cushion map	5	1	6
Expert 1	Table 13	Hybrid style loptimum	5	0.7	5
Expert 1	Table 13	Hybrid style loptimum	6.5	0	5
Expert 1	Table 13	Hybrid style loptimum	6.5	0.5	5
Expert 1	Table 13	Hybrid style loptimum	6.5	1	5
Expert 1	Table 13	Hybrid style loptimum	8	0	5
Expert 1	Table 13	Hybrid style loptimum	8	0.7	5
Expert 2	Table 13	Hybrid style loptimum	6.5	0.5	5
Expert 2	Table 13	Hybrid style loptimum	8	0.5	5
Expert 2	Table 13	Hybrid style loptimum	5	0.7	5
Expert 2	Table 13	Hybrid style loptimum	8	0.7	5
Expert 2	Table 13	Hybrid style loptimum	8	1	5
Expert 3	Table 13	Hybrid style loptimum	5	0.5	5
Expert 3	Table 13	Hybrid style loptimum	6.5	0.5	5
Expert 3	Table 13	Hybrid style loptimum	10	0.5	5
Expert 3	Table 13	Hybrid style loptimum	2	0.7	5
Expert 3	Table 13	Hybrid style loptimum	8	0.7	5
Expert 3	Table 13	Hybrid style loptimum	10	0.7	5
Expert 3	Table 13	Hybrid style loptimum	5	1	5
Expert 3	Table 13	Hybrid style loptimum	10	1	5
Expert 4	Table 13	Hybrid style loptimum	10	0.3	5
Expert 4	Table 13	Hybrid style loptimum	5	0.5	5
Expert 4	Table 13	Hybrid style loptimum	8	0.5	5
Expert 4	Table 13	Hybrid style loptimum	2	0.7	5
Expert 4	Table 13	Hybrid style loptimum	5	0.7	5
Expert 4	Table 13	Hybrid style loptimum	2	1	5
Expert 4	Table 13	Hybrid style loptimum	5	1	5
Expert 4	Table 13	Hybrid style loptimum	10	1	5
Expert 5	Table 13	Hybrid style loptimum	5	0.5	5
Expert 5	Table 13	Hybrid style loptimum	6.5	0.5	5
Expert 5	Table 13	Hybrid style loptimum	10	0.5	5
Expert 5	Table 13	Hybrid style loptimum	5	0.7	5
Expert 5	Table 13	Hybrid style loptimum	6.5	0.7	5
Expert 5	Table 13	Hybrid style loptimum	8	0.7	5
Expert 5	Table 13	Hybrid style loptimum	2	1	5
Expert 5	Table 13	Hybrid style loptimum	6.5	1	5
Expert 5	Table 13	Hybrid style loptimum	10	1	5
Expert 1	Table 12	Hybrid style loptimum	5	0.5	5
Expert 1	Table 12	Hybrid style loptimum	10	0.5	5
Expert 1	Table 12	Hybrid style loptimum	5	0.7	5
Expert 1	Table 12	Hybrid style loptimum	10	0.7	5
Expert 2	Table 12	Hybrid style loptimum	5	0.5	5
Expert 2	Table 12	Hybrid style loptimum	6.5	0.5	5
Expert 2	Table 12	Hybrid style loptimum	8	0.5	5
Expert 2	Table 12	Hybrid style loptimum	2	0.7	5
Expert 2	Table 12	Hybrid style loptimum	2	1	5
Expert 2	Table 12	Hybrid style loptimum	10	1	5
Expert 3	Table 12	Hybrid style loptimum	6.5	0.5	5
Expert 3	Table 12	Hybrid style loptimum	10	0.5	5
Expert 3	Table 12	Hybrid style loptimum	8	0.7	5
Expert 3	Table 12	Hybrid style loptimum	2	1	5
Expert 4	Table 12	Hybrid style loptimum	5	0.5	5
Expert 4	Table 12	Hybrid style loptimum	8	0.5	5
Expert 4	Table 12	Hybrid style loptimum	2	0.7	5
Expert 4	Table 12	Hybrid style loptimum	5	1	5
Expert 4	Table 12	Hybrid style loptimum	8	1	5
Expert 5	Table 12	Hybrid style loptimum	5	0.5	5
Expert 5	Table 12	Hybrid style loptimum	6.5	0.5	5
Expert 5	Table 12	Hybrid style loptimum	2	0.7	5
Expert 5	Table 12	Hybrid style loptimum	10	0.7	5
Expert 5	Table 12	Hybrid style loptimum	6.5	1	5
Expert 1	Table 13	Mix content optimum	10	0.3	5
Expert 1	Table 13	Mix content optimum	2	0.5	5
Expert 1	Table 13	Mix content optimum	2	0.7	5
Expert 1	Table 13	Mix content optimum	5	0.7	5
Expert 2	Table 13	Mix content optimum	8	0.3	5
Expert 2	Table 13	Mix content optimum	2	0.5	5
Expert 2	Table 13	Mix content optimum	2	0.7	5
Expert 2	Table 13	Mix content optimum	5	0.7	5
Expert 2	Table 13	Mix content optimum	10	0.7	5
Expert 2	Table 13	Mix content optimum	2	1	5
Expert 2	Table 13	Mix content optimum	8	1	5
Expert 2	Table 13	Mix content optimum	10	1	5
Expert 3	Table 13	Mix content optimum	10	0.3	5
Expert 3	Table 13	Mix content optimum	2	0.7	5
Expert 3	Table 13	Mix content optimum	5	0.7	5
Expert 4	Table 13	Mix content optimum	10	0.3	5
Expert 4	Table 13	Mix content optimum	2	0.5	5
Expert 4	Table 13	Mix content optimum	6.5	0.5	5
Expert 4	Table 13	Mix content optimum	2	0.7	5
Expert 4	Table 13	Mix content optimum	5	0.7	5
Expert 4	Table 13	Mix content optimum	8	0.7	5
Expert 4	Table 13	Mix content optimum	10	0.7	5
Expert 5	Table 13	Mix content optimum	6.5	0.5	5
Expert 5	Table 13	Mix content optimum	2	0.7	5
Expert 1	Table 12	Mix content optimum	5	0.5	5
Expert 1	Table 12	Mix content optimum	8	0.5	5
Expert 1	Table 12	Mix content optimum	10	0.5	5
Expert 2	Table 12	Mix content optimum	8	0.3	5
Expert 2	Table 12	Mix content optimum	2	0.5	5
Expert 2	Table 12	Mix content optimum	2	0.7	5
Expert 2	Table 12	Mix content optimum	6.5	0.7	5
Expert 2	Table 12	Mix content optimum	10	0.7	5
Expert 3	Table 12	Mix content optimum	10	0.3	5
Expert 3	Table 12	Mix content optimum	2	0.5	5
Expert 3	Table 12	Mix content optimum	2	0.7	5
Expert 3	Table 12	Mix content optimum	5	0.7	5
Expert 3	Table 12	Mix content optimum	8	0.7	5
Expert 4	Table 12	Mix content optimum	5	0.3	5
Expert 4	Table 12	Mix content optimum	10	0.3	5
Expert 4	Table 12	Mix content optimum	2	0.5	5
Expert 4	Table 12	Mix content optimum	6.5	0.5	5
Expert 4	Table 12	Mix content optimum	10	0.5	5
Expert 4	Table 12	Mix content optimum	5	0.7	5
Expert 4	Table 12	Mix content optimum	8	0.7	5
Expert 4	Table 12	Mix content optimum	2	1	5
Expert 5	Table 12	Mix content optimum	8	0.3	5
Expert 5	Table 12	Mix content optimum	2	0.5	5
Expert 5	Table 12	Mix content optimum	6.5	0.5	5
Expert 5	Table 12	Mix content optimum	10	0.5	5
Expert 5	Table 12	Mix content optimum	2	0.7	5
Expert 5	Table 12	Mix content optimum	5	0.7	5
Expert 1	Table 13	Most preference for text	8	0.5	5
Expert 1	Table 13	Most preference for text	8	1	5
Expert 1	Table 13	Most preference for text	10	0.7	5
Expert 1	Table 13	Most preference for text	10	1	5
Expert 2	Table 13	Most preference for text	2	0	5
Expert 2	Table 13	Most preference for text	5	0	5
Expert 2	Table 13	Most preference for text	6.5	0	5
Expert 2	Table 13	Most preference for text	8	0.3	5
Expert 2	Table 13	Most preference for text	10	0.3	5
Expert 3	Table 13	Most preference for text	2	0	5
Expert 3	Table 13	Most preference for text	5	0	5
Expert 3	Table 13	Most preference for text	2	0.3	5
Expert 3	Table 13	Most preference for text	5	0.3	5
Expert 3	Table 13	Most preference for text	6.5	0.5	5
Expert 3	Table 13	Most preference for text	10	0.5	5
Expert 4	Table 13	Most preference for text	10	0	5
Expert 4	Table 13	Most preference for text	2	0.3	5
Expert 4	Table 13	Most preference for text	5	0.3	5
Expert 4	Table 13	Most preference for text	10	0.3	5
Expert 5	Table 13	Most preference for text	2	0	5
Expert 5	Table 13	Most preference for text	5	0	5
Expert 5	Table 13	Most preference for text	6.5	0	5
Expert 5	Table 13	Most preference for text	10	0.3	5
Expert 1	Table 12	Most preference for text	2	0	5
Expert 1	Table 12	Most preference for text	5	0	5
Expert 1	Table 12	Most preference for text	2	0.3	5
Expert 1	Table 12	Most preference for text	6.5	0.3	5
Expert 1	Table 12	Most preference for text	10	0.5	5
Expert 2	Table 12	Most preference for text	6.5	0	5
Expert 2	Table 12	Most preference for text	8	0	5
Expert 2	Table 12	Most preference for text	10	0.3	5
Expert 3	Table 12	Most preference for text	6.5	0	5
Expert 3	Table 12	Most preference for text	5	0.3	5
Expert 3	Table 12	Most preference for text	6.5	0.3	5
Expert 3	Table 12	Most preference for text	8	0.3	5
Expert 3	Table 12	Most preference for text	10	0.5	5
Expert 4	Table 12	Most preference for text	2	0	5
Expert 4	Table 12	Most preference for text	6.5	0	5
Expert 4	Table 12	Most preference for text	10	0	5
Expert 4	Table 12	Most preference for text	5	0.3	5
Expert 4	Table 12	Most preference for text	6.5	0.3	5
Expert 4	Table 12	Most preference for text	10	0.3	5
Expert 5	Table 12	Most preference for text	2	0	5
Expert 5	Table 12	Most preference for text	2	0.3	5
Expert 5	Table 12	Most preference for text	5	0.3	5
Expert 5	Table 12	Most preference for text	8	0.3	5
Expert 5	Table 12	Most preference for text	6.5	0.5	5
Expert 5	Table 12	Most preference for text	8	0.5	5
Expert 1	Table 13	Most preferred Puppet style	10	0.5	5
Expert 1	Table 13	Most preferred Puppet style	2	0.7	5
Expert 1	Table 13	Most preferred Puppet style	6.5	1	5
Expert 2	Table 13	Most preferred Puppet style	2	0.7	5
Expert 2	Table 13	Most preferred Puppet style	8	0.7	5
Expert 2	Table 13	Most preferred Puppet style	5	1	5
Expert 2	Table 13	Most preferred Puppet style	6.5	1	5
Expert 3	Table 13	Most preferred Puppet style	5	0.7	5
Expert 3	Table 13	Most preferred Puppet style	6.5	0.7	5
Expert 3	Table 13	Most preferred Puppet style	10	1	5
Expert 4	Table 13	Most preferred Puppet style	5	0.7	5
Expert 4	Table 13	Most preferred Puppet style	2	0.7	5
Expert 4	Table 13	Most preferred Puppet style	6.5	0.7	5
Expert 4	Table 13	Most preferred Puppet style	8	0.7	5
Expert 4	Table 13	Most preferred Puppet style	10	0.7	5
Expert 4	Table 13	Most preferred Puppet style	2	1	5
Expert 4	Table 13	Most preferred Puppet style	6.5	1	5
Expert 5	Table 13	Most preferred Puppet style	2	0.5	5
Expert 5	Table 13	Most preferred Puppet style	8	0.7	5
Expert 5	Table 13	Most preferred Puppet style	10	0.7	5
Expert 5	Table 13	Most preferred Puppet style	5	1	5
Expert 5	Table 13	Most preferred Puppet style	6.5	1	5
Expert 1	Table 12	Most preferred Puppet style	6.5	0.7	5
Expert 1	Table 12	Most preferred Puppet style	8	0.7	5
Expert 1	Table 12	Most preferred Puppet style	8	1	5
Expert 1	Table 12	Most preferred Puppet style	10	1	5
Expert 2	Table 12	Most preferred Puppet style	2	0.7	5
Expert 2	Table 12	Most preferred Puppet style	5	0.7	5
Expert 2	Table 12	Most preferred Puppet style	6.5	0.7	5
Expert 2	Table 12	Most preferred Puppet style	10	1	5
Expert 3	Table 12	Most preferred Puppet style	5	0.5	5
Expert 3	Table 12	Most preferred Puppet style	6.5	0.5	5
Expert 3	Table 12	Most preferred Puppet style	5	0.7	5
Expert 3	Table 12	Most preferred Puppet style	6.5	1	5
Expert 3	Table 12	Most preferred Puppet style	8	1	5
Expert 4	Table 12	Most preferred Puppet style	2	0.7	5
Expert 4	Table 12	Most preferred Puppet style	8	0.7	5
Expert 4	Table 12	Most preferred Puppet style	2	1	5
Expert 4	Table 12	Most preferred Puppet style	6.5	1	5
Expert 4	Table 12	Most preferred Puppet style	8	1	5
Expert 5	Table 12	Most preferred Puppet style	5	0.5	5
Expert 5	Table 12	Most preferred Puppet style	6.5	0.5	5
Expert 5	Table 12	Most preferred Puppet style	6.5	0.7	5
Expert 5	Table 12	Most preferred Puppet style	10	0.7	5
Expert 5	Table 12	Most preferred Puppet style	5	1	5
Expert 5	Table 12	Most preferred Puppet style	6.5	1	5
Expert 5	Table 12	Most preferred Puppet style	10	1	5
Expert 1	Table 13	The most preferred is the cushion map	2	0.7	5
Expert 1	Table 13	The most preferred is the cushion map	5	1	5
Expert 1	Table 13	The most preferred is the cushion map	6.5	1	5
Expert 2	Table 13	The most preferred is the cushion map	2	0.7	5
Expert 2	Table 13	The most preferred is the cushion map	5	0.7	5
Expert 2	Table 13	The most preferred is the cushion map	6.5	0.7	5
Expert 2	Table 13	The most preferred is the cushion map	8	1	5
Expert 2	Table 13	The most preferred is the cushion map	10	1	5
Expert 3	Table 13	The most preferred is the cushion map	6.5	0.7	5
Expert 3	Table 13	The most preferred is the cushion map	8	0.7	5
Expert 3	Table 13	The most preferred is the cushion map	2	1	5
Expert 3	Table 13	The most preferred is the cushion map	5	1	5
Expert 3	Table 13	The most preferred is the cushion map	10	1	5
Expert 4	Table 13	The most preferred is the cushion map	8	0.7	5
Expert 4	Table 13	The most preferred is the cushion map	10	0.7	5
Expert 4	Table 13	The most preferred is the cushion map	5	1	5
Expert 4	Table 13	The most preferred is the cushion map	6.5	1	5
Expert 4	Table 13	The most preferred is the cushion map	10	1	5
Expert 5	Table 13	The most preferred is the cushion map	5	0.5	5
Expert 5	Table 13	The most preferred is the cushion map	6.5	0.5	5
Expert 5	Table 13	The most preferred is the cushion map	5	0.7	5
Expert 5	Table 13	The most preferred is the cushion map	6.5	0.7	5
Expert 5	Table 13	The most preferred is the cushion map	8	0.7	5
Expert 5	Table 13	The most preferred is the cushion map	6.5	1	5
Expert 1	Table 12	The most preferred is the cushion map	2	0.7	5
Expert 1	Table 12	The most preferred is the cushion map	6.5	0.7	5
Expert 1	Table 12	The most preferred is the cushion map	8	0.7	5
Expert 1	Table 12	The most preferred is the cushion map	8	1	5
Expert 1	Table 12	The most preferred is the cushion map	10	1	5
Expert 2	Table 12	The most preferred is the cushion map	6.5	0.7	5
Expert 2	Table 12	The most preferred is the cushion map	6.5	1	5
Expert 2	Table 12	The most preferred is the cushion map	8	1	5
Expert 3	Table 12	The most preferred is the cushion map	5	0.7	5
Expert 3	Table 12	The most preferred is the cushion map	8	0.7	5
Expert 3	Table 12	The most preferred is the cushion map	2	1	5
Expert 4	Table 12	The most preferred is the cushion map	6.5	0.7	5
Expert 4	Table 12	The most preferred is the cushion map	8	0.7	5
Expert 4	Table 12	The most preferred is the cushion map	8	1	5
Expert 4	Table 12	The most preferred is the cushion map	10	1	5
Expert 5	Table 12	The most preferred is the cushion map	5	0.7	5
Expert 5	Table 12	The most preferred is the cushion map	6.5	0.7	5
Expert 5	Table 12	The most preferred is the cushion map	6.5	1	5
Expert 5	Table 12	The most preferred is the cushion map	8	1	5
Expert 1	Table 13	Hybrid style loptimum	5	0.3	4
Expert 1	Table 13	Hybrid style loptimum	5	0.5	4
Expert 1	Table 13	Hybrid style loptimum	5	1	4
Expert 1	Table 13	Hybrid style loptimum	8	0.5	4
Expert 1	Table 13	Hybrid style loptimum	10	0.3	4
Expert 2	Table 13	Hybrid style loptimum	6.5	0.3	4
Expert 2	Table 13	Hybrid style loptimum	5	0.5	4
Expert 2	Table 13	Hybrid style loptimum	10	0.5	4
Expert 2	Table 13	Hybrid style loptimum	2	0.7	4
Expert 2	Table 13	Hybrid style loptimum	10	1	4
Expert 3	Table 13	Hybrid style loptimum	2	0.5	4
Expert 3	Table 13	Hybrid style loptimum	8	0.5	4
Expert 3	Table 13	Hybrid style loptimum	5	0.7	4
Expert 3	Table 13	Hybrid style loptimum	6.5	0.7	4
Expert 3	Table 13	Hybrid style loptimum	2	1	4
Expert 3	Table 13	Hybrid style loptimum	6.5	1	4
Expert 4	Table 13	Hybrid style loptimum	8	0.3	4
Expert 4	Table 13	Hybrid style loptimum	2	0.5	4
Expert 4	Table 13	Hybrid style loptimum	6.5	0.5	4
Expert 4	Table 13	Hybrid style loptimum	6.5	0.7	4
Expert 4	Table 13	Hybrid style loptimum	8	1	4
Expert 5	Table 13	Hybrid style loptimum	8	0.3	4
Expert 5	Table 13	Hybrid style loptimum	2	0.5	4
Expert 5	Table 13	Hybrid style loptimum	8	0.5	4
Expert 5	Table 13	Hybrid style loptimum	2	0.7	4
Expert 5	Table 13	Hybrid style loptimum	10	0.7	4
Expert 5	Table 13	Hybrid style loptimum	5	1	4
Expert 1	Table 12	Hybrid style loptimum	2	0.5	4
Expert 1	Table 12	Hybrid style loptimum	6.5	0.5	4
Expert 1	Table 12	Hybrid style loptimum	8	0.5	4
Expert 1	Table 12	Hybrid style loptimum	5	1	4
Expert 1	Table 12	Hybrid style loptimum	6.5	1	4
Expert 2	Table 12	Hybrid style loptimum	8	0.3	4
Expert 2	Table 12	Hybrid style loptimum	2	0.5	4
Expert 2	Table 12	Hybrid style loptimum	10	0.5	4
Expert 2	Table 12	Hybrid style loptimum	5	0.7	4
Expert 3	Table 12	Hybrid style loptimum	2	0.5	4
Expert 3	Table 12	Hybrid style loptimum	8	0.5	4
Expert 3	Table 12	Hybrid style loptimum	5	0.7	4
Expert 3	Table 12	Hybrid style loptimum	6.5	0.7	4
Expert 3	Table 12	Hybrid style loptimum	10	0.7	4
Expert 4	Table 12	Hybrid style loptimum	10	0.3	4
Expert 4	Table 12	Hybrid style loptimum	2	0.5	4
Expert 4	Table 12	Hybrid style loptimum	6.5	0.5	4
Expert 4	Table 12	Hybrid style loptimum	6.5	1	4
Expert 5	Table 12	Hybrid style loptimum	2	0.5	4
Expert 5	Table 12	Hybrid style loptimum	8	0.5	4
Expert 5	Table 12	Hybrid style loptimum	10	0.5	4
Expert 5	Table 12	Hybrid style loptimum	6.5	0.7	4
Expert 1	Table 13	Mix content optimum	6.5	0.3	4
Expert 1	Table 13	Mix content optimum	8	0.3	4
Expert 1	Table 13	Mix content optimum	6.5	0.7	4
Expert 1	Table 13	Mix content optimum	8	0.7	4
Expert 2	Table 13	Mix content optimum	5	0.3	4
Expert 2	Table 13	Mix content optimum	10	0.3	4
Expert 2	Table 13	Mix content optimum	6.5	0.7	4
Expert 2	Table 13	Mix content optimum	8	0.7	4
Expert 2	Table 13	Mix content optimum	5	1	4
Expert 2	Table 13	Mix content optimum	6.5	1	4
Expert 3	Table 13	Mix content optimum	8	0.3	4
Expert 3	Table 13	Mix content optimum	2	0.5	4
Expert 3	Table 13	Mix content optimum	8	0.7	4
Expert 3	Table 13	Mix content optimum	10	0.7	4
Expert 4	Table 13	Mix content optimum	5	0.3	4
Expert 4	Table 13	Mix content optimum	8	0.3	4
Expert 4	Table 13	Mix content optimum	5	1	4
Expert 5	Table 13	Mix content optimum	8	0.3	4
Expert 5	Table 13	Mix content optimum	5	0.5	4
Expert 5	Table 13	Mix content optimum	6.5	0.7	4
Expert 5	Table 13	Mix content optimum	8	0.7	4
Expert 5	Table 13	Mix content optimum	10	0.7	4
Expert 1	Table 12	Mix content optimum	6.5	0.3	4
Expert 1	Table 12	Mix content optimum	2	0.5	4
Expert 1	Table 12	Mix content optimum	2	0.7	4
Expert 1	Table 12	Mix content optimum	6.5	0.7	4
Expert 2	Table 12	Mix content optimum	6.5	0.3	4
Expert 2	Table 12	Mix content optimum	8	0.7	4
Expert 2	Table 12	Mix content optimum	2	1	4
Expert 2	Table 12	Mix content optimum	6.5	1	4
Expert 3	Table 12	Mix content optimum	2	0.3	4
Expert 3	Table 12	Mix content optimum	8	0.3	4
Expert 3	Table 12	Mix content optimum	6.5	0.7	4
Expert 3	Table 12	Mix content optimum	10	0.7	4
Expert 3	Table 12	Mix content optimum	8	1	4
Expert 4	Table 12	Mix content optimum	6.5	0.3	4
Expert 4	Table 12	Mix content optimum	8	0.3	4
Expert 4	Table 12	Mix content optimum	5	0.5	4
Expert 4	Table 12	Mix content optimum	2	0.7	4
Expert 4	Table 12	Mix content optimum	6.5	0.7	4
Expert 4	Table 12	Mix content optimum	10	0.7	4
Expert 5	Table 12	Mix content optimum	6.5	0.3	4
Expert 5	Table 12	Mix content optimum	5	0.5	4
Expert 5	Table 12	Mix content optimum	6.5	0.7	4
Expert 5	Table 12	Mix content optimum	8	0.7	4
Expert 5	Table 12	Mix content optimum	10	0.7	4
Expert 5	Table 12	Mix content optimum	2	1	4
Expert 1	Table 13	Most preference for text	6.5	0.3	4
Expert 1	Table 13	Most preference for text	6.5	0.5	4
Expert 1	Table 13	Most preference for text	8	0.3	4
Expert 1	Table 13	Most preference for text	8	0.7	4
Expert 2	Table 13	Most preference for text	2	0.3	4
Expert 2	Table 13	Most preference for text	5	0.3	4
Expert 2	Table 13	Most preference for text	6.5	0.3	4
Expert 2	Table 13	Most preference for text	6.5	0.5	4
Expert 2	Table 13	Most preference for text	10	0.5	4
Expert 3	Table 13	Most preference for text	6.5	0.3	4
Expert 3	Table 13	Most preference for text	2	0.5	4
Expert 3	Table 13	Most preference for text	5	0.5	4
Expert 3	Table 13	Most preference for text	8	0.5	4
Expert 3	Table 13	Most preference for text	8	0.7	4
Expert 3	Table 13	Most preference for text	10	0.7	4
Expert 4	Table 13	Most preference for text	2	0	4
Expert 4	Table 13	Most preference for text	5	0	4
Expert 4	Table 13	Most preference for text	6.5	0	4
Expert 4	Table 13	Most preference for text	8	0	4
Expert 4	Table 13	Most preference for text	6.5	0.3	4
Expert 4	Table 13	Most preference for text	6.5	0.5	4
Expert 4	Table 13	Most preference for text	8	0.5	4
Expert 4	Table 13	Most preference for text	10	0.5	4
Expert 5	Table 13	Most preference for text	8	0	4
Expert 5	Table 13	Most preference for text	2	0.3	4
Expert 5	Table 13	Most preference for text	5	0.3	4
Expert 5	Table 13	Most preference for text	6.5	0.3	4
Expert 5	Table 13	Most preference for text	8	0.3	4
Expert 5	Table 13	Most preference for text	6.5	0.5	4
Expert 5	Table 13	Most preference for text	8	0.5	4
Expert 5	Table 13	Most preference for text	10	0.5	4
Expert 1	Table 12	Most preference for text	5	0.3	4
Expert 1	Table 12	Most preference for text	8	0.3	4
Expert 1	Table 12	Most preference for text	2	0.5	4
Expert 1	Table 12	Most preference for text	8	0.5	4
Expert 1	Table 12	Most preference for text	10	0.7	4
Expert 2	Table 12	Most preference for text	2	0	4
Expert 2	Table 12	Most preference for text	5	0	4
Expert 2	Table 12	Most preference for text	6.5	0.3	4
Expert 2	Table 12	Most preference for text	8	0.3	4
Expert 2	Table 12	Most preference for text	6.5	0.5	4
Expert 2	Table 12	Most preference for text	10	0.5	4
Expert 3	Table 12	Most preference for text	2	0.3	4
Expert 3	Table 12	Most preference for text	6.5	0.5	4
Expert 3	Table 12	Most preference for text	8	0.5	4
Expert 4	Table 12	Most preference for text	5	0	4
Expert 4	Table 12	Most preference for text	2	0.5	4
Expert 4	Table 12	Most preference for text	5	0.5	4
Expert 4	Table 12	Most preference for text	10	0.5	4
Expert 4	Table 12	Most preference for text	6.5	0.7	4
Expert 4	Table 12	Most preference for text	8	0.7	4
Expert 4	Table 12	Most preference for text	10	0.7	4
Expert 5	Table 12	Most preference for text	2	0.5	4
Expert 5	Table 12	Most preference for text	6.5	0.3	4
Expert 5	Table 12	Most preference for text	5	0.5	4
Expert 5	Table 12	Most preference for text	8	0.7	4
Expert 5	Table 12	Most preference for text	10	0.7	4
Expert 1	Table 13	Most preferred Puppet style	2	0.5	4
Expert 1	Table 13	Most preferred Puppet style	5	0.7	4
Expert 1	Table 13	Most preferred Puppet style	6.5	0.7	4
Expert 1	Table 13	Most preferred Puppet style	8	0.7	4
Expert 1	Table 13	Most preferred Puppet style	10	1	4
Expert 2	Table 13	Most preferred Puppet style	2	0.5	4
Expert 2	Table 13	Most preferred Puppet style	5	0.5	4
Expert 2	Table 13	Most preferred Puppet style	10	0.5	4
Expert 2	Table 13	Most preferred Puppet style	5	0.7	4
Expert 2	Table 13	Most preferred Puppet style	6.5	0.7	4
Expert 2	Table 13	Most preferred Puppet style	10	0.7	4
Expert 2	Table 13	Most preferred Puppet style	8	1	4
Expert 2	Table 13	Most preferred Puppet style	10	1	4
Expert 3	Table 13	Most preferred Puppet style	2	0.5	4
Expert 3	Table 13	Most preferred Puppet style	8	0.5	4
Expert 3	Table 13	Most preferred Puppet style	10	0.7	4
Expert 4	Table 13	Most preferred Puppet style	2	0.5	4
Expert 4	Table 13	Most preferred Puppet style	8	0.5	4
Expert 4	Table 13	Most preferred Puppet style	8	1	4
Expert 4	Table 13	Most preferred Puppet style	10	1	4
Expert 5	Table 13	Most preferred Puppet style	5	0.5	4
Expert 5	Table 13	Most preferred Puppet style	6.5	0.5	4
Expert 5	Table 13	Most preferred Puppet style	8	1	4
Expert 5	Table 13	Most preferred Puppet style	10	1	4
Expert 1	Table 12	Most preferred Puppet style	10	0.3	4
Expert 1	Table 12	Most preferred Puppet style	5	0.5	4
Expert 1	Table 12	Most preferred Puppet style	6.5	0.5	4
Expert 1	Table 12	Most preferred Puppet style	10	0.7	4
Expert 2	Table 12	Most preferred Puppet style	2	0.5	4
Expert 2	Table 12	Most preferred Puppet style	5	0.5	4
Expert 2	Table 12	Most preferred Puppet style	6.5	0.5	4
Expert 2	Table 12	Most preferred Puppet style	8	0.7	4
Expert 2	Table 12	Most preferred Puppet style	10	0.7	4
Expert 3	Table 12	Most preferred Puppet style	2	0.5	4
Expert 3	Table 12	Most preferred Puppet style	8	0.5	4
Expert 3	Table 12	Most preferred Puppet style	6.5	0.7	4
Expert 3	Table 12	Most preferred Puppet style	8	0.7	4
Expert 3	Table 12	Most preferred Puppet style	10	0.7	4
Expert 3	Table 12	Most preferred Puppet style	10	1	4
Expert 4	Table 12	Most preferred Puppet style	2	0.5	4
Expert 4	Table 12	Most preferred Puppet style	5	0.5	4
Expert 4	Table 12	Most preferred Puppet style	5	0.7	4
Expert 4	Table 12	Most preferred Puppet style	6.5	0.7	4
Expert 4	Table 12	Most preferred Puppet style	10	0.7	4
Expert 4	Table 12	Most preferred Puppet style	10	1	4
Expert 5	Table 12	Most preferred Puppet style	2	0.3	4
Expert 5	Table 12	Most preferred Puppet style	8	0.3	4
Expert 5	Table 12	Most preferred Puppet style	8	0.5	4
Expert 5	Table 12	Most preferred Puppet style	10	0.5	4
Expert 5	Table 12	Most preferred Puppet style	2	1	4
Expert 5	Table 12	Most preferred Puppet style	8	1	4
Expert 1	Table 13	The most preferred is the cushion map	2	0.5	4
Expert 1	Table 13	The most preferred is the cushion map	6.5	0.5	4
Expert 1	Table 13	The most preferred is the cushion map	5	0.7	4
Expert 1	Table 13	The most preferred is the cushion map	6.5	0.7	4
Expert 1	Table 13	The most preferred is the cushion map	8	1	4
Expert 1	Table 13	The most preferred is the cushion map	10	1	4
Expert 2	Table 13	The most preferred is the cushion map	2	0.5	4
Expert 2	Table 13	The most preferred is the cushion map	5	0.5	4
Expert 2	Table 13	The most preferred is the cushion map	8	0.7	4
Expert 2	Table 13	The most preferred is the cushion map	10	0.7	4
Expert 2	Table 13	The most preferred is the cushion map	6.5	1	4
Expert 3	Table 13	The most preferred is the cushion map	2	0.5	4
Expert 3	Table 13	The most preferred is the cushion map	5	0.5	4
Expert 3	Table 13	The most preferred is the cushion map	10	0.5	4
Expert 3	Table 13	The most preferred is the cushion map	5	0.7	4
Expert 3	Table 13	The most preferred is the cushion map	10	0.7	4
Expert 3	Table 13	The most preferred is the cushion map	6.5	1	4
Expert 3	Table 13	The most preferred is the cushion map	8	1	4
Expert 4	Table 13	The most preferred is the cushion map	2	0.5	4
Expert 4	Table 13	The most preferred is the cushion map	5	0.5	4
Expert 4	Table 13	The most preferred is the cushion map	6.5	0.5	4
Expert 4	Table 13	The most preferred is the cushion map	8	0.5	4
Expert 5	Table 13	The most preferred is the cushion map	2	0.5	4
Expert 5	Table 13	The most preferred is the cushion map	8	0.5	4
Expert 5	Table 13	The most preferred is the cushion map	10	0.5	4
Expert 5	Table 13	The most preferred is the cushion map	10	0.7	4
Expert 1	Table 12	The most preferred is the cushion map	2	0.5	4
Expert 1	Table 12	The most preferred is the cushion map	6.5	0.5	4
Expert 2	Table 12	The most preferred is the cushion map	2	0.5	4
Expert 2	Table 12	The most preferred is the cushion map	8	0.5	4
Expert 2	Table 12	The most preferred is the cushion map	8	0.7	4
Expert 2	Table 12	The most preferred is the cushion map	10	0.7	4
Expert 2	Table 12	The most preferred is the cushion map	10	1	4
Expert 3	Table 12	The most preferred is the cushion map	2	0.5	4
Expert 3	Table 12	The most preferred is the cushion map	8	0.5	4
Expert 3	Table 12	The most preferred is the cushion map	6.5	0.7	4
Expert 3	Table 12	The most preferred is the cushion map	10	0.7	4
Expert 3	Table 12	The most preferred is the cushion map	5	1	4
Expert 3	Table 12	The most preferred is the cushion map	6.5	1	4
Expert 4	Table 12	The most preferred is the cushion map	2	0.5	4
Expert 4	Table 12	The most preferred is the cushion map	5	0.5	4
Expert 4	Table 12	The most preferred is the cushion map	6.5	0.5	4
Expert 5	Table 12	The most preferred is the cushion map	2	0.5	4
Expert 5	Table 12	The most preferred is the cushion map	5	0.5	4
Expert 5	Table 12	The most preferred is the cushion map	8	0.7	4
Expert 5	Table 12	The most preferred is the cushion map	10	0.7	4
Expert 5	Table 12	The most preferred is the cushion map	10	1	4
Expert 1	Table 13	Hybrid style loptimum	2	1	3
Expert 1	Table 13	Hybrid style loptimum	5	0	3
Expert 1	Table 13	Hybrid style loptimum	8	1	3
Expert 1	Table 13	Hybrid style loptimum	10	0.5	3
Expert 2	Table 13	Hybrid style loptimum	2	0.3	3
Expert 2	Table 13	Hybrid style loptimum	5	0.3	3
Expert 2	Table 13	Hybrid style loptimum	10	0.3	3
Expert 2	Table 13	Hybrid style loptimum	2	0.5	3
Expert 3	Table 13	Hybrid style loptimum	6.5	0.3	3
Expert 3	Table 13	Hybrid style loptimum	8	0.3	3
Expert 3	Table 13	Hybrid style loptimum	10	0.3	3
Expert 4	Table 13	Hybrid style loptimum	2	0.3	3
Expert 4	Table 13	Hybrid style loptimum	5	0.3	3
Expert 5	Table 13	Hybrid style loptimum	5	0.3	3
Expert 5	Table 13	Hybrid style loptimum	6.5	0.3	3
Expert 5	Table 13	Hybrid style loptimum	10	0.3	3
Expert 1	Table 12	Hybrid style loptimum	8	0	3
Expert 1	Table 12	Hybrid style loptimum	5	0.3	3
Expert 1	Table 12	Hybrid style loptimum	8	0.3	3
Expert 1	Table 12	Hybrid style loptimum	10	0.3	3
Expert 1	Table 12	Hybrid style loptimum	8	1	3
Expert 1	Table 12	Hybrid style loptimum	10	1	3
Expert 2	Table 12	Hybrid style loptimum	5	0.3	3
Expert 2	Table 12	Hybrid style loptimum	6.5	0.3	3
Expert 2	Table 12	Hybrid style loptimum	10	0.3	3
Expert 3	Table 12	Hybrid style loptimum	5	0.3	3
Expert 3	Table 12	Hybrid style loptimum	10	0.3	3
Expert 3	Table 12	Hybrid style loptimum	5	0.5	3
Expert 4	Table 12	Hybrid style loptimum	6.5	0.3	3
Expert 4	Table 12	Hybrid style loptimum	8	0.3	3
Expert 4	Table 12	Hybrid style loptimum	10	1	3
Expert 5	Table 12	Hybrid style loptimum	5	0.3	3
Expert 5	Table 12	Hybrid style loptimum	6.5	0.3	3
Expert 5	Table 12	Hybrid style loptimum	10	0.3	3
Expert 5	Table 12	Hybrid style loptimum	5	0.7	3
Expert 1	Table 13	Mix content optimum	10	0	3
Expert 1	Table 13	Mix content optimum	2	0.3	3
Expert 1	Table 13	Mix content optimum	5	0.3	3
Expert 1	Table 13	Mix content optimum	10	0.7	3
Expert 1	Table 13	Mix content optimum	2	1	3
Expert 1	Table 13	Mix content optimum	5	1	3
Expert 2	Table 13	Mix content optimum	10	0	3
Expert 2	Table 13	Mix content optimum	2	0.3	3
Expert 2	Table 13	Mix content optimum	6.5	0.3	3
Expert 3	Table 13	Mix content optimum	2	0.3	3
Expert 3	Table 13	Mix content optimum	6.5	0.3	3
Expert 3	Table 13	Mix content optimum	2	1	3
Expert 3	Table 13	Mix content optimum	6.5	1	3
Expert 4	Table 13	Mix content optimum	2	0.3	3
Expert 4	Table 13	Mix content optimum	6.5	0.3	3
Expert 4	Table 13	Mix content optimum	2	1	3
Expert 4	Table 13	Mix content optimum	6.5	1	3
Expert 5	Table 13	Mix content optimum	5	0.3	3
Expert 5	Table 13	Mix content optimum	6.5	0.3	3
Expert 5	Table 13	Mix content optimum	10	0.3	3
Expert 5	Table 13	Mix content optimum	2	0.5	3
Expert 5	Table 13	Mix content optimum	2	1	3
Expert 5	Table 13	Mix content optimum	6.5	1	3
Expert 1	Table 12	Mix content optimum	2	0.3	3
Expert 1	Table 12	Mix content optimum	5	0.3	3
Expert 1	Table 12	Mix content optimum	8	0.3	3
Expert 1	Table 12	Mix content optimum	10	0.3	3
Expert 1	Table 12	Mix content optimum	5	0.7	3
Expert 1	Table 12	Mix content optimum	8	0.7	3
Expert 1	Table 12	Mix content optimum	10	0.7	3
Expert 2	Table 12	Mix content optimum	2	0.3	3
Expert 2	Table 12	Mix content optimum	5	0.3	3
Expert 2	Table 12	Mix content optimum	5	1	3
Expert 2	Table 12	Mix content optimum	8	1	3
Expert 3	Table 12	Mix content optimum	10	0	3
Expert 3	Table 12	Mix content optimum	6.5	0.3	3
Expert 3	Table 12	Mix content optimum	2	1	3
Expert 3	Table 12	Mix content optimum	6.5	1	3
Expert 4	Table 12	Mix content optimum	2	0.3	3
Expert 4	Table 12	Mix content optimum	6.5	1	3
Expert 5	Table 12	Mix content optimum	10	0	3
Expert 5	Table 12	Mix content optimum	2	0.3	3
Expert 5	Table 12	Mix content optimum	10	0.3	3
Expert 5	Table 12	Mix content optimum	5	1	3
Expert 1	Table 13	Most preference for text	5	0.3	3
Expert 1	Table 13	Most preference for text	5	0.5	3
Expert 1	Table 13	Most preference for text	6.5	0	3
Expert 1	Table 13	Most preference for text	6.5	0.7	3
Expert 1	Table 13	Most preference for text	6.5	1	3
Expert 2	Table 13	Most preference for text	2	0.5	3
Expert 2	Table 13	Most preference for text	5	0.5	3
Expert 2	Table 13	Most preference for text	8	0.5	3
Expert 2	Table 13	Most preference for text	6.5	0.7	3
Expert 2	Table 13	Most preference for text	8	0.7	3
Expert 2	Table 13	Most preference for text	10	0.7	3
Expert 2	Table 13	Most preference for text	6.5	1	3
Expert 3	Table 13	Most preference for text	5	0.7	3
Expert 3	Table 13	Most preference for text	6.5	0.7	3
Expert 3	Table 13	Most preference for text	8	1	3
Expert 3	Table 13	Most preference for text	10	1	3
Expert 4	Table 13	Most preference for text	2	0.5	3
Expert 4	Table 13	Most preference for text	5	0.5	3
Expert 4	Table 13	Most preference for text	8	0.7	3
Expert 4	Table 13	Most preference for text	10	0.7	3
Expert 5	Table 13	Most preference for text	2	0.5	3
Expert 5	Table 13	Most preference for text	5	0.5	3
Expert 5	Table 13	Most preference for text	6.5	0.7	3
Expert 5	Table 13	Most preference for text	10	0.7	3
Expert 1	Table 12	Most preference for text	5	0.5	3
Expert 1	Table 12	Most preference for text	6.5	0.5	3
Expert 1	Table 12	Most preference for text	6.5	0.7	3
Expert 1	Table 12	Most preference for text	8	0.7	3
Expert 1	Table 12	Most preference for text	8	1	3
Expert 1	Table 12	Most preference for text	10	1	3
Expert 2	Table 12	Most preference for text	2	0.3	3
Expert 2	Table 12	Most preference for text	5	0.3	3
Expert 2	Table 12	Most preference for text	2	0.5	3
Expert 2	Table 12	Most preference for text	5	0.5	3
Expert 2	Table 12	Most preference for text	8	0.5	3
Expert 2	Table 12	Most preference for text	6.5	0.7	3
Expert 2	Table 12	Most preference for text	10	0.7	3
Expert 3	Table 12	Most preference for text	2	0.5	3
Expert 3	Table 12	Most preference for text	5	0.5	3
Expert 3	Table 12	Most preference for text	6.5	0.7	3
Expert 3	Table 12	Most preference for text	8	0.7	3
Expert 4	Table 12	Most preference for text	6.5	0.5	3
Expert 4	Table 12	Most preference for text	8	0.5	3
Expert 4	Table 12	Most preference for text	2	0.7	3
Expert 4	Table 12	Most preference for text	5	0.7	3
Expert 4	Table 12	Most preference for text	8	1	3
Expert 4	Table 12	Most preference for text	10	1	3
Expert 5	Table 12	Most preference for text	2	0.7	3
Expert 5	Table 12	Most preference for text	6.5	0.7	3
Expert 5	Table 12	Most preference for text	8	1	3
Expert 5	Table 12	Most preference for text	10	1	3
Expert 1	Table 13	Most preferred Puppet style	5	0.5	3
Expert 1	Table 13	Most preferred Puppet style	8	0.5	3
Expert 1	Table 13	Most preferred Puppet style	10	0.7	3
Expert 2	Table 13	Most preferred Puppet style	2	0.3	3
Expert 2	Table 13	Most preferred Puppet style	5	0.3	3
Expert 2	Table 13	Most preferred Puppet style	10	0.3	3
Expert 2	Table 13	Most preferred Puppet style	6.5	0.5	3
Expert 2	Table 13	Most preferred Puppet style	8	0.5	3
Expert 3	Table 13	Most preferred Puppet style	2	0.3	3
Expert 3	Table 13	Most preferred Puppet style	5	0.3	3
Expert 3	Table 13	Most preferred Puppet style	5	0.5	3
Expert 3	Table 13	Most preferred Puppet style	6.5	0.5	3
Expert 3	Table 13	Most preferred Puppet style	10	0.5	3
Expert 4	Table 13	Most preferred Puppet style	2	0.3	3
Expert 4	Table 13	Most preferred Puppet style	8	0.3	3
Expert 4	Table 13	Most preferred Puppet style	5	0.5	3
Expert 4	Table 13	Most preferred Puppet style	6.5	0.5	3
Expert 4	Table 13	Most preferred Puppet style	10	0.5	3
Expert 5	Table 13	Most preferred Puppet style	2	0.3	3
Expert 5	Table 13	Most preferred Puppet style	5	0.3	3
Expert 5	Table 13	Most preferred Puppet style	8	0.5	3
Expert 5	Table 13	Most preferred Puppet style	10	0.5	3
Expert 1	Table 12	Most preferred Puppet style	2	0.3	3
Expert 1	Table 12	Most preferred Puppet style	6.5	0.3	3
Expert 1	Table 12	Most preferred Puppet style	2	0.5	3
Expert 1	Table 12	Most preferred Puppet style	8	0.5	3
Expert 1	Table 12	Most preferred Puppet style	10	0.5	3
Expert 2	Table 12	Most preferred Puppet style	2	0.3	3
Expert 2	Table 12	Most preferred Puppet style	5	0.3	3
Expert 2	Table 12	Most preferred Puppet style	8	0.5	3
Expert 2	Table 12	Most preferred Puppet style	10	0.5	3
Expert 3	Table 12	Most preferred Puppet style	2	0.3	3
Expert 3	Table 12	Most preferred Puppet style	5	0.3	3
Expert 3	Table 12	Most preferred Puppet style	8	0.3	3
Expert 3	Table 12	Most preferred Puppet style	10	0.5	3
Expert 4	Table 12	Most preferred Puppet style	6.5	0.3	3
Expert 4	Table 12	Most preferred Puppet style	8	0.3	3
Expert 4	Table 12	Most preferred Puppet style	6.5	0.5	3
Expert 4	Table 12	Most preferred Puppet style	8	0.5	3
Expert 5	Table 12	Most preferred Puppet style	2	0	3
Expert 5	Table 12	Most preferred Puppet style	6.5	0	3
Expert 5	Table 12	Most preferred Puppet style	5	0.3	3
Expert 5	Table 12	Most preferred Puppet style	6.5	0.3	3
Expert 5	Table 12	Most preferred Puppet style	10	0.3	3
Expert 1	Table 13	The most preferred is the cushion map	2	0.3	3
Expert 1	Table 13	The most preferred is the cushion map	5	0.3	3
Expert 1	Table 13	The most preferred is the cushion map	5	0.5	3
Expert 1	Table 13	The most preferred is the cushion map	8	0.5	3
Expert 1	Table 13	The most preferred is the cushion map	10	0.5	3
Expert 1	Table 13	The most preferred is the cushion map	8	0.7	3
Expert 1	Table 13	The most preferred is the cushion map	10	0.7	3
Expert 2	Table 13	The most preferred is the cushion map	2	0.3	3
Expert 2	Table 13	The most preferred is the cushion map	8	0.3	3
Expert 2	Table 13	The most preferred is the cushion map	6.5	0.5	3
Expert 2	Table 13	The most preferred is the cushion map	8	0.5	3
Expert 2	Table 13	The most preferred is the cushion map	10	0.5	3
Expert 3	Table 13	The most preferred is the cushion map	2	0.3	3
Expert 3	Table 13	The most preferred is the cushion map	8	0.3	3
Expert 3	Table 13	The most preferred is the cushion map	6.5	0.5	3
Expert 3	Table 13	The most preferred is the cushion map	8	0.5	3
Expert 4	Table 13	The most preferred is the cushion map	2	0.3	3
Expert 4	Table 13	The most preferred is the cushion map	5	0.3	3
Expert 4	Table 13	The most preferred is the cushion map	6.5	0.3	3
Expert 4	Table 13	The most preferred is the cushion map	8	0.3	3
Expert 4	Table 13	The most preferred is the cushion map	10	0.5	3
Expert 5	Table 13	The most preferred is the cushion map	2	0.3	3
Expert 5	Table 13	The most preferred is the cushion map	5	0.3	3
Expert 5	Table 13	The most preferred is the cushion map	6.5	0.3	3
Expert 5	Table 13	The most preferred is the cushion map	8	0.3	3
Expert 1	Table 12	The most preferred is the cushion map	2	0.3	3
Expert 1	Table 12	The most preferred is the cushion map	6.5	0.3	3
Expert 1	Table 12	The most preferred is the cushion map	5	0.5	3
Expert 1	Table 12	The most preferred is the cushion map	8	0.5	3
Expert 1	Table 12	The most preferred is the cushion map	10	0.5	3
Expert 2	Table 12	The most preferred is the cushion map	2	0.3	3
Expert 2	Table 12	The most preferred is the cushion map	8	0.3	3
Expert 2	Table 12	The most preferred is the cushion map	5	0.5	3
Expert 2	Table 12	The most preferred is the cushion map	6.5	0.5	3
Expert 2	Table 12	The most preferred is the cushion map	10	0.5	3
Expert 3	Table 12	The most preferred is the cushion map	2	0.3	3
Expert 3	Table 12	The most preferred is the cushion map	6.5	0.3	3
Expert 3	Table 12	The most preferred is the cushion map	5	0.5	3
Expert 3	Table 12	The most preferred is the cushion map	6.5	0.5	3
Expert 3	Table 12	The most preferred is the cushion map	10	0.5	3
Expert 3	Table 12	The most preferred is the cushion map	8	1	3
Expert 3	Table 12	The most preferred is the cushion map	10	1	3
Expert 4	Table 12	The most preferred is the cushion map	2	0.3	3
Expert 4	Table 12	The most preferred is the cushion map	5	0.3	3
Expert 4	Table 12	The most preferred is the cushion map	8	0.5	3
Expert 4	Table 12	The most preferred is the cushion map	10	0.5	3
Expert 5	Table 12	The most preferred is the cushion map	2	0.3	3
Expert 5	Table 12	The most preferred is the cushion map	5	0.3	3
Expert 5	Table 12	The most preferred is the cushion map	6.5	0.3	3
Expert 5	Table 12	The most preferred is the cushion map	6.5	0.5	3
Expert 5	Table 12	The most preferred is the cushion map	8	0.5	3
Expert 5	Table 12	The most preferred is the cushion map	10	0.5	3
Expert 1	Table 13	Hybrid style loptimum	2	0.3	2
Expert 1	Table 13	Hybrid style loptimum	2	0.5	2
Expert 1	Table 13	Hybrid style loptimum	10	0	2
Expert 1	Table 13	Hybrid style loptimum	10	0.7	2
Expert 2	Table 13	Hybrid style loptimum	5	0	2
Expert 2	Table 13	Hybrid style loptimum	10	0	2
Expert 2	Table 13	Hybrid style loptimum	8	0.3	2
Expert 3	Table 13	Hybrid style loptimum	6.5	0	2
Expert 3	Table 13	Hybrid style loptimum	10	0	2
Expert 3	Table 13	Hybrid style loptimum	2	0.3	2
Expert 4	Table 13	Hybrid style loptimum	5	0	2
Expert 4	Table 13	Hybrid style loptimum	6.5	0	2
Expert 4	Table 13	Hybrid style loptimum	10	0	2
Expert 4	Table 13	Hybrid style loptimum	6.5	0.3	2
Expert 5	Table 13	Hybrid style loptimum	6.5	0	2
Expert 5	Table 13	Hybrid style loptimum	8	0	2
Expert 5	Table 13	Hybrid style loptimum	2	0.3	2
Expert 1	Table 12	Hybrid style loptimum	6.5	0	2
Expert 1	Table 12	Hybrid style loptimum	10	0	2
Expert 1	Table 12	Hybrid style loptimum	2	0.3	2
Expert 1	Table 12	Hybrid style loptimum	6.5	0.3	2
Expert 2	Table 12	Hybrid style loptimum	6.5	0	2
Expert 2	Table 12	Hybrid style loptimum	10	0	2
Expert 2	Table 12	Hybrid style loptimum	2	0.3	2
Expert 3	Table 12	Hybrid style loptimum	6.5	0	2
Expert 3	Table 12	Hybrid style loptimum	8	0	2
Expert 3	Table 12	Hybrid style loptimum	2	0.3	2
Expert 3	Table 12	Hybrid style loptimum	6.5	0.3	2
Expert 4	Table 12	Hybrid style loptimum	5	0	2
Expert 4	Table 12	Hybrid style loptimum	6.5	0	2
Expert 4	Table 12	Hybrid style loptimum	5	0.3	2
Expert 5	Table 12	Hybrid style loptimum	6.5	0	2
Expert 5	Table 12	Hybrid style loptimum	8	0	2
Expert 5	Table 12	Hybrid style loptimum	2	0.3	2
Expert 5	Table 12	Hybrid style loptimum	8	0.3	2
Expert 1	Table 13	Mix content optimum	6.5	0	2
Expert 1	Table 13	Mix content optimum	8	0	2
Expert 1	Table 13	Mix content optimum	6.5	1	2
Expert 1	Table 13	Mix content optimum	10	1	2
Expert 2	Table 13	Mix content optimum	6.5	0	2
Expert 2	Table 13	Mix content optimum	8	0	2
Expert 3	Table 13	Mix content optimum	6.5	0	2
Expert 3	Table 13	Mix content optimum	8	0	2
Expert 3	Table 13	Mix content optimum	5	0.3	2
Expert 3	Table 13	Mix content optimum	5	1	2
Expert 3	Table 13	Mix content optimum	8	1	2
Expert 4	Table 13	Mix content optimum	5	0	2
Expert 4	Table 13	Mix content optimum	8	0	2
Expert 4	Table 13	Mix content optimum	8	1	2
Expert 4	Table 13	Mix content optimum	10	1	2
Expert 5	Table 13	Mix content optimum	6.5	0	2
Expert 5	Table 13	Mix content optimum	8	0	2
Expert 5	Table 13	Mix content optimum	2	0.3	2
Expert 5	Table 13	Mix content optimum	5	1	2
Expert 5	Table 13	Mix content optimum	8	1	2
Expert 1	Table 12	Mix content optimum	8	0	2
Expert 1	Table 12	Mix content optimum	10	0	2
Expert 1	Table 12	Mix content optimum	2	1	2
Expert 1	Table 12	Mix content optimum	5	1	2
Expert 2	Table 12	Mix content optimum	6.5	0	2
Expert 2	Table 12	Mix content optimum	8	0	2
Expert 2	Table 12	Mix content optimum	10	0	2
Expert 2	Table 12	Mix content optimum	10	1	2
Expert 3	Table 12	Mix content optimum	6.5	0	2
Expert 3	Table 12	Mix content optimum	8	0	2
Expert 3	Table 12	Mix content optimum	5	0.3	2
Expert 3	Table 12	Mix content optimum	5	1	2
Expert 3	Table 12	Mix content optimum	10	1	2
Expert 4	Table 12	Mix content optimum	6.5	0	2
Expert 4	Table 12	Mix content optimum	10	0	2
Expert 4	Table 12	Mix content optimum	5	1	2
Expert 4	Table 12	Mix content optimum	8	1	2
Expert 4	Table 12	Mix content optimum	10	1	2
Expert 5	Table 12	Mix content optimum	5	0	2
Expert 5	Table 12	Mix content optimum	8	0	2
Expert 5	Table 12	Mix content optimum	5	0.3	2
Expert 5	Table 12	Mix content optimum	6.5	1	2
Expert 5	Table 12	Mix content optimum	8	1	2
Expert 1	Table 13	Most preference for text	2	0.3	2
Expert 1	Table 13	Most preference for text	2	0.7	2
Expert 1	Table 13	Most preference for text	5	0	2
Expert 1	Table 13	Most preference for text	5	0.7	2
Expert 1	Table 13	Most preference for text	5	1	2
Expert 2	Table 13	Most preference for text	2	0.7	2
Expert 2	Table 13	Most preference for text	5	0.7	2
Expert 2	Table 13	Most preference for text	8	1	2
Expert 2	Table 13	Most preference for text	10	1	2
Expert 3	Table 13	Most preference for text	2	0.7	2
Expert 3	Table 13	Most preference for text	2	1	2
Expert 3	Table 13	Most preference for text	5	1	2
Expert 3	Table 13	Most preference for text	6.5	1	2
Expert 4	Table 13	Most preference for text	2	0.7	2
Expert 4	Table 13	Most preference for text	5	0.7	2
Expert 4	Table 13	Most preference for text	6.5	0.7	2
Expert 4	Table 13	Most preference for text	8	1	2
Expert 4	Table 13	Most preference for text	10	1	2
Expert 5	Table 13	Most preference for text	2	0.7	2
Expert 5	Table 13	Most preference for text	5	0.7	2
Expert 5	Table 13	Most preference for text	8	0.7	2
Expert 5	Table 13	Most preference for text	6.5	1	2
Expert 5	Table 13	Most preference for text	8	1	2
Expert 1	Table 12	Most preference for text	2	0.7	2
Expert 1	Table 12	Most preference for text	5	0.7	2
Expert 1	Table 12	Most preference for text	2	1	2
Expert 2	Table 12	Most preference for text	2	0.7	2
Expert 2	Table 12	Most preference for text	5	0.7	2
Expert 2	Table 12	Most preference for text	8	0.7	2
Expert 2	Table 12	Most preference for text	5	1	2
Expert 2	Table 12	Most preference for text	8	1	2
Expert 2	Table 12	Most preference for text	10	1	2
Expert 3	Table 12	Most preference for text	2	0.7	2
Expert 3	Table 12	Most preference for text	5	0.7	2
Expert 3	Table 12	Most preference for text	10	0.7	2
Expert 3	Table 12	Most preference for text	8	1	2
Expert 3	Table 12	Most preference for text	10	1	2
Expert 4	Table 12	Most preference for text	2	1	2
Expert 4	Table 12	Most preference for text	5	1	2
Expert 4	Table 12	Most preference for text	6.5	1	2
Expert 5	Table 12	Most preference for text	10	0.5	2
Expert 5	Table 12	Most preference for text	5	0.7	2
Expert 5	Table 12	Most preference for text	2	1	2
Expert 1	Table 13	Most preferred Puppet style	8	0	2
Expert 1	Table 13	Most preferred Puppet style	2	0.3	2
Expert 1	Table 13	Most preferred Puppet style	5	0.3	2
Expert 1	Table 13	Most preferred Puppet style	6.5	0.3	2
Expert 1	Table 13	Most preferred Puppet style	6.5	0.5	2
Expert 2	Table 13	Most preferred Puppet style	2	0	2
Expert 2	Table 13	Most preferred Puppet style	5	0	2
Expert 2	Table 13	Most preferred Puppet style	6.5	0.3	2
Expert 2	Table 13	Most preferred Puppet style	8	0.3	2
Expert 3	Table 13	Most preferred Puppet style	2	0	2
Expert 3	Table 13	Most preferred Puppet style	6.5	0	2
Expert 3	Table 13	Most preferred Puppet style	8	0	2
Expert 3	Table 13	Most preferred Puppet style	6.5	0.3	2
Expert 3	Table 13	Most preferred Puppet style	10	0.3	2
Expert 4	Table 13	Most preferred Puppet style	2	0	2
Expert 4	Table 13	Most preferred Puppet style	6.5	0	2
Expert 4	Table 13	Most preferred Puppet style	8	0	2
Expert 4	Table 13	Most preferred Puppet style	5	0.3	2
Expert 4	Table 13	Most preferred Puppet style	6.5	0.3	2
Expert 4	Table 13	Most preferred Puppet style	10	0.3	2
Expert 5	Table 13	Most preferred Puppet style	2	0	2
Expert 5	Table 13	Most preferred Puppet style	6.5	0	2
Expert 5	Table 13	Most preferred Puppet style	6.5	0.3	2
Expert 5	Table 13	Most preferred Puppet style	8	0.3	2
Expert 5	Table 13	Most preferred Puppet style	10	0.3	2
Expert 1	Table 12	Most preferred Puppet style	2	0	2
Expert 1	Table 12	Most preferred Puppet style	5	0	2
Expert 1	Table 12	Most preferred Puppet style	6.5	0	2
Expert 1	Table 12	Most preferred Puppet style	5	0.3	2
Expert 1	Table 12	Most preferred Puppet style	8	0.3	2
Expert 2	Table 12	Most preferred Puppet style	2	0	2
Expert 2	Table 12	Most preferred Puppet style	5	0	2
Expert 2	Table 12	Most preferred Puppet style	6.5	0.3	2
Expert 2	Table 12	Most preferred Puppet style	8	0.3	2
Expert 2	Table 12	Most preferred Puppet style	10	0.3	2
Expert 3	Table 12	Most preferred Puppet style	2	0	2
Expert 3	Table 12	Most preferred Puppet style	6.5	0	2
Expert 3	Table 12	Most preferred Puppet style	6.5	0.3	2
Expert 3	Table 12	Most preferred Puppet style	10	0.3	2
Expert 4	Table 12	Most preferred Puppet style	2	0	2
Expert 4	Table 12	Most preferred Puppet style	5	0	2
Expert 4	Table 12	Most preferred Puppet style	2	0.3	2
Expert 4	Table 12	Most preferred Puppet style	5	0.3	2
Expert 4	Table 12	Most preferred Puppet style	10	0.3	2
Expert 4	Table 12	Most preferred Puppet style	10	0.5	2
Expert 5	Table 12	Most preferred Puppet style	5	0	2
Expert 5	Table 12	Most preferred Puppet style	8	0	2
Expert 5	Table 12	Most preferred Puppet style	10	0	2
Expert 1	Table 13	The most preferred is the cushion map	6.5	0	2
Expert 1	Table 13	The most preferred is the cushion map	10	0	2
Expert 1	Table 13	The most preferred is the cushion map	6.5	0.3	2
Expert 1	Table 13	The most preferred is the cushion map	8	0.3	2
Expert 1	Table 13	The most preferred is the cushion map	10	0.3	2
Expert 2	Table 13	The most preferred is the cushion map	2	0	2
Expert 2	Table 13	The most preferred is the cushion map	5	0	2
Expert 2	Table 13	The most preferred is the cushion map	5	0.3	2
Expert 2	Table 13	The most preferred is the cushion map	6.5	0.3	2
Expert 2	Table 13	The most preferred is the cushion map	10	0.3	2
Expert 3	Table 13	The most preferred is the cushion map	2	0	2
Expert 3	Table 13	The most preferred is the cushion map	5	0	2
Expert 3	Table 13	The most preferred is the cushion map	5	0.3	2
Expert 3	Table 13	The most preferred is the cushion map	6.5	0.3	2
Expert 3	Table 13	The most preferred is the cushion map	10	0.3	2
Expert 4	Table 13	The most preferred is the cushion map	2	0	2
Expert 4	Table 13	The most preferred is the cushion map	5	0	2
Expert 4	Table 13	The most preferred is the cushion map	6.5	0	2
Expert 4	Table 13	The most preferred is the cushion map	10	0.3	2
Expert 5	Table 13	The most preferred is the cushion map	2	0	2
Expert 5	Table 13	The most preferred is the cushion map	5	0	2
Expert 5	Table 13	The most preferred is the cushion map	10	0.3	2
Expert 1	Table 12	The most preferred is the cushion map	2	0	2
Expert 1	Table 12	The most preferred is the cushion map	5	0	2
Expert 1	Table 12	The most preferred is the cushion map	5	0.3	2
Expert 1	Table 12	The most preferred is the cushion map	8	0.3	2
Expert 1	Table 12	The most preferred is the cushion map	10	0.3	2
Expert 2	Table 12	The most preferred is the cushion map	2	0	2
Expert 2	Table 12	The most preferred is the cushion map	6.5	0	2
Expert 2	Table 12	The most preferred is the cushion map	5	0.3	2
Expert 2	Table 12	The most preferred is the cushion map	6.5	0.3	2
Expert 2	Table 12	The most preferred is the cushion map	10	0.3	2
Expert 3	Table 12	The most preferred is the cushion map	2	0	2
Expert 3	Table 12	The most preferred is the cushion map	5	0	2
Expert 3	Table 12	The most preferred is the cushion map	5	0.3	2
Expert 3	Table 12	The most preferred is the cushion map	8	0.3	2
Expert 3	Table 12	The most preferred is the cushion map	10	0.3	2
Expert 4	Table 12	The most preferred is the cushion map	2	0	2
Expert 4	Table 12	The most preferred is the cushion map	5	0	2
Expert 4	Table 12	The most preferred is the cushion map	6.5	0	2
Expert 4	Table 12	The most preferred is the cushion map	6.5	0.3	2
Expert 4	Table 12	The most preferred is the cushion map	8	0.3	2
Expert 4	Table 12	The most preferred is the cushion map	10	0.3	2
Expert 5	Table 12	The most preferred is the cushion map	2	0	2
Expert 5	Table 12	The most preferred is the cushion map	5	0	2
Expert 5	Table 12	The most preferred is the cushion map	8	0	2
Expert 5	Table 12	The most preferred is the cushion map	8	0.3	2
Expert 5	Table 12	The most preferred is the cushion map	10	0.3	2
Expert 1	Table 13	Hybrid style loptimum	2	0	1
Expert 1	Table 13	Hybrid style loptimum	2	0.7	1
Expert 1	Table 13	Hybrid style loptimum	10	1	1
Expert 2	Table 13	Hybrid style loptimum	2	0	1
Expert 2	Table 13	Hybrid style loptimum	6.5	0	1
Expert 2	Table 13	Hybrid style loptimum	8	0	1
Expert 3	Table 13	Hybrid style loptimum	2	0	1
Expert 3	Table 13	Hybrid style loptimum	5	0	1
Expert 3	Table 13	Hybrid style loptimum	8	0	1
Expert 3	Table 13	Hybrid style loptimum	5	0.3	1
Expert 4	Table 13	Hybrid style loptimum	2	0	1
Expert 4	Table 13	Hybrid style loptimum	8	0	1
Expert 5	Table 13	Hybrid style loptimum	2	0	1
Expert 5	Table 13	Hybrid style loptimum	5	0	1
Expert 5	Table 13	Hybrid style loptimum	10	0	1
Expert 1	Table 12	Hybrid style loptimum	2	0	1
Expert 1	Table 12	Hybrid style loptimum	5	0	1
Expert 2	Table 12	Hybrid style loptimum	2	0	1
Expert 2	Table 12	Hybrid style loptimum	5	0	1
Expert 2	Table 12	Hybrid style loptimum	8	0	1
Expert 3	Table 12	Hybrid style loptimum	2	0	1
Expert 3	Table 12	Hybrid style loptimum	5	0	1
Expert 3	Table 12	Hybrid style loptimum	10	0	1
Expert 3	Table 12	Hybrid style loptimum	8	0.3	1
Expert 4	Table 12	Hybrid style loptimum	2	0	1
Expert 4	Table 12	Hybrid style loptimum	8	0	1
Expert 4	Table 12	Hybrid style loptimum	10	0	1
Expert 4	Table 12	Hybrid style loptimum	2	0.3	1
Expert 5	Table 12	Hybrid style loptimum	2	0	1
Expert 5	Table 12	Hybrid style loptimum	5	0	1
Expert 5	Table 12	Hybrid style loptimum	10	0	1
Expert 1	Table 13	Mix content optimum	2	0	1
Expert 1	Table 13	Mix content optimum	5	0	1
Expert 1	Table 13	Mix content optimum	8	1	1
Expert 2	Table 13	Mix content optimum	2	0	1
Expert 2	Table 13	Mix content optimum	5	0	1
Expert 3	Table 13	Mix content optimum	2	0	1
Expert 3	Table 13	Mix content optimum	5	0	1
Expert 3	Table 13	Mix content optimum	10	0	1
Expert 3	Table 13	Mix content optimum	10	1	1
Expert 4	Table 13	Mix content optimum	2	0	1
Expert 4	Table 13	Mix content optimum	6.5	0	1
Expert 4	Table 13	Mix content optimum	10	0	1
Expert 5	Table 13	Mix content optimum	2	0	1
Expert 5	Table 13	Mix content optimum	5	0	1
Expert 5	Table 13	Mix content optimum	10	0	1
Expert 5	Table 13	Mix content optimum	10	1	1
Expert 1	Table 12	Mix content optimum	2	0	1
Expert 1	Table 12	Mix content optimum	5	0	1
Expert 1	Table 12	Mix content optimum	6.5	0	1
Expert 1	Table 12	Mix content optimum	6.5	1	1
Expert 1	Table 12	Mix content optimum	8	1	1
Expert 1	Table 12	Mix content optimum	10	1	1
Expert 2	Table 12	Mix content optimum	2	0	1
Expert 2	Table 12	Mix content optimum	5	0	1
Expert 3	Table 12	Mix content optimum	2	0	1
Expert 3	Table 12	Mix content optimum	5	0	1
Expert 4	Table 12	Mix content optimum	2	0	1
Expert 4	Table 12	Mix content optimum	5	0	1
Expert 4	Table 12	Mix content optimum	8	0	1
Expert 5	Table 12	Mix content optimum	2	0	1
Expert 5	Table 12	Mix content optimum	6.5	0	1
Expert 5	Table 12	Mix content optimum	10	1	1
Expert 1	Table 13	Most preference for text	2	0	1
Expert 1	Table 13	Most preference for text	2	0.5	1
Expert 1	Table 13	Most preference for text	2	1	1
Expert 2	Table 13	Most preference for text	2	1	1
Expert 2	Table 13	Most preference for text	5	1	1
Expert 4	Table 13	Most preference for text	2	1	1
Expert 4	Table 13	Most preference for text	5	1	1
Expert 4	Table 13	Most preference for text	6.5	1	1
Expert 5	Table 13	Most preference for text	2	1	1
Expert 5	Table 13	Most preference for text	5	1	1
Expert 5	Table 13	Most preference for text	10	1	1
Expert 1	Table 12	Most preference for text	5	1	1
Expert 1	Table 12	Most preference for text	6.5	1	1
Expert 2	Table 12	Most preference for text	2	1	1
Expert 2	Table 12	Most preference for text	6.5	1	1
Expert 3	Table 12	Most preference for text	2	1	1
Expert 3	Table 12	Most preference for text	5	1	1
Expert 3	Table 12	Most preference for text	6.5	1	1
Expert 5	Table 12	Most preference for text	5	1	1
Expert 5	Table 12	Most preference for text	6.5	1	1
Expert 1	Table 13	Most preferred Puppet style	2	0	1
Expert 1	Table 13	Most preferred Puppet style	5	0	1
Expert 1	Table 13	Most preferred Puppet style	6.5	0	1
Expert 1	Table 13	Most preferred Puppet style	10	0	1
Expert 1	Table 13	Most preferred Puppet style	8	0.3	1
Expert 1	Table 13	Most preferred Puppet style	10	0.3	1
Expert 2	Table 13	Most preferred Puppet style	6.5	0	1
Expert 2	Table 13	Most preferred Puppet style	8	0	1
Expert 2	Table 13	Most preferred Puppet style	10	0	1
Expert 3	Table 13	Most preferred Puppet style	5	0	1
Expert 3	Table 13	Most preferred Puppet style	10	0	1
Expert 3	Table 13	Most preferred Puppet style	8	0.3	1
Expert 4	Table 13	Most preferred Puppet style	5	0	1
Expert 4	Table 13	Most preferred Puppet style	10	0	1
Expert 5	Table 13	Most preferred Puppet style	5	0	1
Expert 5	Table 13	Most preferred Puppet style	8	0	1
Expert 5	Table 13	Most preferred Puppet style	10	0	1
Expert 1	Table 12	Most preferred Puppet style	8	0	1
Expert 1	Table 12	Most preferred Puppet style	10	0	1
Expert 2	Table 12	Most preferred Puppet style	6.5	0	1
Expert 2	Table 12	Most preferred Puppet style	8	0	1
Expert 2	Table 12	Most preferred Puppet style	10	0	1
Expert 3	Table 12	Most preferred Puppet style	5	0	1
Expert 3	Table 12	Most preferred Puppet style	8	0	1
Expert 3	Table 12	Most preferred Puppet style	10	0	1
Expert 4	Table 12	Most preferred Puppet style	6.5	0	1
Expert 4	Table 12	Most preferred Puppet style	8	0	1
Expert 4	Table 12	Most preferred Puppet style	10	0	1
Expert 1	Table 13	The most preferred is the cushion map	2	0	1
Expert 1	Table 13	The most preferred is the cushion map	5	0	1
Expert 1	Table 13	The most preferred is the cushion map	8	0	1
Expert 2	Table 13	The most preferred is the cushion map	6.5	0	1
Expert 2	Table 13	The most preferred is the cushion map	8	0	1
Expert 2	Table 13	The most preferred is the cushion map	10	0	1
Expert 3	Table 13	The most preferred is the cushion map	6.5	0	1
Expert 3	Table 13	The most preferred is the cushion map	8	0	1
Expert 3	Table 13	The most preferred is the cushion map	10	0	1
Expert 4	Table 13	The most preferred is the cushion map	8	0	1
Expert 4	Table 13	The most preferred is the cushion map	10	0	1
Expert 5	Table 13	The most preferred is the cushion map	6.5	0	1
Expert 5	Table 13	The most preferred is the cushion map	8	0	1
Expert 5	Table 13	The most preferred is the cushion map	10	0	1
Expert 1	Table 12	The most preferred is the cushion map	6.5	0	1
Expert 1	Table 12	The most preferred is the cushion map	8	0	1
Expert 1	Table 12	The most preferred is the cushion map	10	0	1
Expert 2	Table 12	The most preferred is the cushion map	5	0	1
Expert 2	Table 12	The most preferred is the cushion map	8	0	1
Expert 2	Table 12	The most preferred is the cushion map	10	0	1
Expert 3	Table 12	The most preferred is the cushion map	6.5	0	1
Expert 3	Table 12	The most preferred is the cushion map	8	0	1
Expert 3	Table 12	The most preferred is the cushion map	10	0	1
Expert 4	Table 12	The most preferred is the cushion map	8	0	1
Expert 4	Table 12	The most preferred is the cushion map	10	0	1
Expert 5	Table 12	The most preferred is the cushion map	6.5	0	1
Expert 5	Table 12	The most preferred is the cushion map	10	0	1
